# Supplementary material for: Shotgun Proteomics of Co-Cultured Leukemic and Bone Marrow Stromal Cells from Different Species as a Preliminary Approach to Detect Intercellular Protein Transfer
Source: Proteomes. 2023 Apr 5;11(2):15. doi: 10.3390/proteomes11020015 (PMC10123657; doi:10.3390/proteomes11020015)
Supplement: Supplementary file 1 [file proteomes-11-00015-s001.zip]

Archive with 3 entries (3 files):
- Suplementary Table S1.xlsx
- Supplementary Figure S1.pdf
- Supplementary Figure S2.pdf
